# Supplementary material for: Research on Interface Bonding Properties of TiAlSiN/WC-Co Doped with Graphene
Source: Micromachines (Basel). 2023 Feb 11;14(2):431. doi: 10.3390/mi14020431 (PMC9966344; doi:10.3390/mi14020431)
Supplement: Supplementary file 1 [file micromachines-14-00431-s001.zip]

Archive with 1 entries (1 files):
- micromachines-2161105-supplementary.pdf
